# Supplementary material for: Comparative genomics allowed the identification of drug targets against human fungal pathogens
Source: BMC Genomics. 2011 Jan 27;12:75. doi: 10.1186/1471-2164-12-75 (PMC3042012; doi:10.1186/1471-2164-12-75)
Supplement: Additional file 1 — Essential genes found in C. albicans and/or A. fumigatus and orthologs in other human pathogenic fungi. [file 1471-2164-12-75-S1.XLS]

## Sheet: Plan1
Gene	Function	GeneBank	Broad Institute accession number b								H. sapiens c
		accession number a	P. brasiliensis Pb3	P. brasiliensis Pb18	A. fumigatus	B. dermatitidis ER3	C. albicans WO1	C. immitis H538.4	C. neoformans serotype B	H. capsulatum Nam1
his3**	Imidazole-glycerol-phosphate (IGP) dehydratase	XP_747608	PABG_06862.1	PADG_06301.1	Afu6g04700	BDBG_06845.1	CAWG_04238.1	CIHG_07881.1	CNBG_4362.2	HCAG_03326.1	-
lys4**	Homoaconitase	XP_753748	PABG_06939.1	PADG_06215.1	Afu5g08890	BDCG_09181.1	CAWG_03369.1	CIHG_06939.1	CNBG_3213.2	HCAG_06854.1	-
lys9	Saccharopine dehydrogenase	XP_751695	PABG_03171.1	PADG_01718.1	Afu4g11340	BDCG_08948.1	CAWG_02969.1	CIHG_05913.1	CNBG_2136.2	HCAG_01575.1	NP_005754.2
met16**	3’-Phospho-adenylylsulfate reductase	XP_754952	PABG_05726.1	PADG_06061.1	Afu3g06540	BDCG_05909.1	CAWG_03125.1	CIHG_02291.1	CNBG_5568.2	HCAG_01216.1	-
met2**	Homoserine O-acetyl-transferase	XP_753913	PABG_00257.1	PADG_02663.1	Afu5g07210	BDCG_01949.1	CAWG_01563.1	CIHG_02502.1	CNBG_4568.2	HCAG_01437.1	-
trp5	Tryptophan synthase	XP_755657	-	PADG_06955.1	Afu2g13250	BDCG_07611.1	CAWG_03214.1	CIHG_03768.1	CNBG_1280.2	HCAG_05953.1	-
trr1	Thioredoxin reductase	XP_751532	PABG_03023.1	PADG_01551.1	Afu4g12990	BDCG_03337.1	CAWG_04654.1	CIHG_07325.1	CNBG_1694.2	HCAG_07019.1	-
fks1	β-1,3-glucan synthase	XP_751118	PABG_04524.1	PADG_04920.1	Afu6g12400	BDCG_08332.1	CAWG_01443.1	CIHG_05825.1	CNBG_4964.2	HCAG_05289.1	-
gfa1	Glutamine-fructose-6-phosphate amino-transferase	XP_750525	PABG_01388.1	PADG_03984.1	Afu6g06340	BDCG_03850.1	-	CIHG_06381.1	CNBG_0733.2	HCAG_04088.1	NP_005101.1
aur1	Phosphatidyl- inositol:ceramide phosphoinositol transferase	XP_754623	PABG_07490.1	PADG_08169.1	Afu3g09960	BDCG_03056.1	CAWG_04512.1	CIHG_07595.1	CNBG_2609.2	HCAG_05472.1	-
cds1	Phosphatidate cytidylyltransferase	XP_750449	PABG_03499.1	PADG_02068.1	Afu1g07010	BDCG_05771.1	-	CIHG_04337.1	CNBG_0552.2	HCAG_01365.1	NP_001254.2
hem15	Ferrochelatase	XP_753861	PABG_00292.1	PADG_02701.1	-	BDCG_09294.1:	-	-	CNBG_1735.2	HCAG_02951.1	NP_001012533.1
ipp1	Inorganic pyrophosphatase	XP_754776	PABG_01564.1	PADG_04175.1	Afu3g08380	BDCG_03640.1	CAWG_05964.1	CIHG_07859.1	-	HCAG_04307.1	NP_789845.1
ole1	Stearoyl-CoA desaturase	XP_748918	PABG_00775.1	PADG_03225.1	Afu7g05920	BDCG_06371.1	-	CIHG_01912.1	CNBG_0970.2	-	NP_005054.3
spe2	S-Adenosyl-methionine decarboxylase	XP_747977	PABG_04058.1	PADG_07511.1	Afu5g03670	BDCG_04367.1	-	CIHG_00988.1	CNBG_0531.2	HCAG_00555.1	NP_001625.2
tub1	Tubulin α-1 chain	XP_750005	PABG_07341.1	PADG_08413.1	Afu1g02550	BDCG_08660.1	CAWG_02186.1	CIHG_09917.1	CNBG_0187.2	HCAG_02068.1	NP_061816.1
pri1	DNA primase small subunit	XP_754716	PABG_07005.1	PADG_06516.1	-	BDCG_06374.1	-	-	CNBG_4092.2	HCAG_07145.1	NP_000937.1
erg10	Acetyl-CoA acetyl-transferase	XP_747207	PABG_07114.1	PADG_02751.1	Afu8g04000	BDCG_03997.1	-	CIHG_09813.1	CNBG_3562.2	HCAG_00814.1	NP_000010.1
erg12	Mevalonate kinase	XP_752047	PABG_01505.1	PADG_04112.1	-	BDCG_03705.1	-	CIHG_10272.1	CNBG_3104.2	HCAG_04240.1	NP_000422.1
alg7	UDP-N-acetyl-glucosamine-1-P transferase	XP_755457	PABG_00723.1	PADG_03166.1	-	BDCG_06434.1	-	CIHG_01965.1	CNBG_3752.2	HCAG_07103.1	NP_001373.2
gcd6	Translation initiation factor eIF2B	XP_751131	PABG_02877.1	PADG_01389.1	Afu4g03860	BDCG_07129.1	-	CIHG_09183.1	CNBG_4157.2	HCAG_08704.1	NP_001032897.1
gus1	Glutamyl-tRNA synthetase	XP_747988	PABG_02322.1	PADG_00821.1	-	BDCG_00882.1	-	CIHG_02993.1	CNBG_1586.2	HCAG_01919.1	NP_004437.2
pab1	Polyadenylate-binding protein	XP_750167	PABG_06432.1	PADG_07884.1	Afu1g04190	BDCG_07503.1	CAWG_01047.1	CIHG_03676.1	CNBG_2621.2	HCAG_06026.1	NP_003810.1
tif35	Translation initiation factor eIF3	XP_755320	PABG_02041.1	PADG_00438.1	Afu2g09870	BDCG_07180.1	-	-	CNBG_3131.2	HCAG_08183.1	NP_003746.2
sec31	Protein transport SEC31	XP_755629	PABG_05265.1	PADG_06998.1	Afu2g12980	BDCG_02713.1	-	CIHG_03821.1	CNBG_5639.2	HCAG_03764.1	NP_001070676.1
sly1	Protein involved in vesicle trafficking	XP_754194	PABG_07093.1	PADG_06420.1	Afu3g14320	BDCG_06621.1	-	CIHG_04951.1	CNBG_1617.2	HCAG_08899.1	NP_057190.2
tom40	Mitochondrial import receptor subunit	XP_747566	PABG_06969.1	PADG_06186.1	Afu6g05110	BDCG_09156.1	CAWG_05548.1	CIHG_06917.1	CNBG_5536.2	HCAG_06882.1	-
brx1	Ribosome biogenesis protein	XP_749971	PABG_07344.1	PADG_08416.1	Afu1g02210	BDCG_05641.1	-	CIHG_02732.1	CNBG_4089.2	HCAG_02072.1	NP_060791
esf1	Pre-rRNA processing protein	XP_749672	PABG_04780.1	PADG_05410.1	Afu2g05420	BDCG_00050.1	-	-	CNBG_0416.2	HCAG_00965.1	-
krr1	Ribosome biogenesis protein	XP_755471	PABG_02924.1	PADG_01439.1	-	BDCG_00524.1	-	-	-	-	-
mak5	ATP-dependent RNA-helicase	XP_750779	PABG_07379.1	PADG_08450.1	Afu6g08900	BDCG_03519.1	CAWG_04261.1	CIHG_01560.1	CNBG_2510.2	HCAG_05732.1	-
nob1	RNA binding protein	XP_747944	PABG_04010.1	PADG_07459.1	Afu5g04000	BDCG_04304.1	CAWG_02682.1	CIHG_01056.1	CNBG_1461.2	HCAG_00604.1	NP_054781.1
noc3	Nuclear export protein	XP_756039	PABG_02575.1	PADG_01007.1	Afu2g17050	BDCG_01185.1	CAWG_05715.1	CIHG_03367.1	CNBG_2753.2	HCAG_06554.1	NP_071896.8
nop4	Ribosome biogenesis	XP_752199	PABG_04193.1	PADG_04558.1	Afu4g06250	BDCG_00353.1	-	-	CNBG_4991.2	HCAG_08951.1	-
luc7	U1 snRNA-associated protein	XP_750789	PABG_07837.1	PADG_08704.1	Afu6g09010	BDBG_02050.1	-	CIHG_01574.1	CNBG_2598.2	HCAG_05743.1	NP_057103.2
arg5,6	Acetylglutamate kinase and N-acetyl-gamma-glutamyl-phosphate reductase	XP_723474	PABG_04306.1	PADG_04689.1	Afu6g02910	BDCG_06783.1	CAWG_00500.1	CIHG_06323.1	CNBG_1790.2	HCAG_05073.1	NP_694551.1
cct8	Subunit of the cytosolic chaperonin Cct ring complex	XP_719058	PABG_03488.1	PADG_02057.1	Afu4g09740	BDCG_05759.1	CAWG_01354.1	CIHG_04332.1	CNBG_3398.2	HCAG_01355.1	NP_006576.2
cdc28	cyclin-dependent protein kinase	XP_713525	PABG_01763.1	PADG_03637.1	Afu2g09710	BDCG_07142.1	CAWG_01920.1	CIHG_09167.1	CNBG_1491.2	HCAG_08672.1	NP_277071.2
chs1	Chitin synthase I	XP_717009	PABG_07036.1	PADG_08636.1	Afu4g04180	BDCG_06553.1	CAWG_02178.1	CIHG_04913.1	CNBG_2274.2	HCAG_08842.1	-
dpb2	DNA Polymerase II subunit	XP_719326	PABG_01267.1	PADG_03843.1	Afu2g06190	BDCG_02855.1	CAWG_02254.1	CIHG_04786.1	CNBG_1931.2	HCAG_03626.1	NP_002683.2
gna1	Glucosamine-6-phosphate acetyltransferase	XP_721083	PABG_05340.1	PADG_08120.1	Afu6g02460	BDCG_02048.1	CAWG_04145.1	CIHG_08683.1	CNBG_1874.2	HCAG_03171.1	NP_932332.1
gsp1	GTP binding nuclear protein	XP_711509	PABG_04417.1	PADG_04810.1	Afu6g13300	BDCG_06652.1	CAWG_04375.1	CIHG_08580.1	CNBG_3970.2	HCAG_05187.1	NP_006316.1
hem3	Phorphobilinogen deaminase	XP_714388	PABG_04914.1	PADG_05564.1	-	BDCG_08122.1	CAWG_06107.1	-	CNBG_3262.2	HCAG_02662.1	-
his1	ATP phosphoribosyltransferase	XP_722095	PABG_07828.1	PADG_08604.1	Afu7g04500	BDCG_07027.1	CAWG_04898.1	-	CNBG_0601.2	HCAG_06360.1	-
nmt1	N-myristoyl transferase	XP_722859	PABG_00610.1	PADG_03042.1	Afu4g08070	BDCG_03156.1	CAWG_03640.1	CIHG_04517.1	CNBG_5165.2	HCAG_06259.1	NP_004799.1
prs1	Ribose-phosphate pyrophosphokinase	XP_716867	PABG_03118.1	PADG_01653.1	Afu4g10790	BDCG_08199.1	CAWG_04019.1	CIHG_06691.1	CNBG_2266.2	HCAG_01667.1	NP_002756.1
psa1	Mannose-1-phosphate guanyltransferase	XP_710946	PABG_03197.1	PADG_01745.1	Afu4g11510	BDCG_08925.1	CAWG_00133.1	CIHG_05938.1	CNBG_3338.2	HCAG_01552.1	NP_068806.1
sec14	Phosphatidylinositol/phosphatidylcholine transfer protein	XP_716840	PABG_07484.1	PADG_08176.1	Afu3g09910	BDCG_03063.1	CAWG_04442.1	CIHG_05317.1	CNBG_2431.2	HCAG_05465.1	NP_055507.1
sec4	Rab GTP-binding protein	XP_718333	PABG_02751.1	PADG_01243.1	Afu2g11150	BDCG_08802.1	CAWG_01525.1	CIHG_01710.1	CNBG_2038.2	HCAG_07830.1	NP_001484.1
ypt1	GTP-binding protein	XP_721550	PABG_07851.1	PADG_08342.1	-	BDCG_07079.1	CAWG_01035.1	CIHG_00694.1	CNBG_4617.2	HCAG_06941.1	NP_004152.1
mig1	Transcription factor involved in glucose repression	XP_720752	PABG_00781.1	PADG_03236.1	Afu2g11780	BDCG_06357.1	CAWG_06116.1	-	CNBG_4460.2	-	-
mnn9	Subunit of Golgi mannosyltransferase complex	XP_716624	PABG_00846.1	PADG_03306.1	Afu2g01450	BDCG_02384.1	CAWG_02911.1	CIHG_06169.1	-	HCAG_03327.1	-
rim8	pH-response regulator protein	XP_719051	PABG_02836.1	PADG_01339.1	Afu4g09650	BDCG_08831.1	CAWG_01350.1	CIHG_01666.1	-	HCAG_07860.1	-
ess1	Peptidylprolyl-cis/trans-isomerase	XP_710415	PABG_07239.1	PADG_05203.1	Afu2g08550	BDCG_00152.1	CAWG_00953.1	CIHG_03180.1	CNBG_3360.2	HCAG_07345.1	NP_006212.1
kre6	β-1,6-glucan synthase	XP_716604	PABG_05119.1	PADG_07170.1	Afu2g11870	BDCG_02560.1	CAWG_02891.1	CIHG_09423.1	CNBG_6049.2	HCAG_03919.1	-
erg6 *	Delta(24)-Sterol C-Methyltransferase	EEQ44277	PABG_03630.1	PADG_00204.1	Afu4g09190	BDCG_09435.1	CAWG_02542.1	CIHG_10456.1	CNBG_1537.2	HCAG_07564.1	-
kre2 *	α 1,2-mannosyltransferase	Q00310	PABG_04793.1	PADG_05426.1	Afu5g10760	BDCG_00038.1	CAWG_02512.1	CIMG_00718.3	CNBG_1550.2	HCAG_00953.1	-
a Amino acid sequences can be retrieved from GenBank (http://www.ncbi.nlm.nih.gov/), using the specified accession numbers.
b Amino acid sequences can be retrieved from Broad Institute (http://www.broadinstitute.org/), using the specified accession numbers.
c Protein sequence can be retrieved from NCBI Reference (http://www.ncbi.nlm.nih.gov/protein) using the specified accession numbers.
* Non-essential genes but relevant to cell viability within the host.
** Genes encoding protein auxotrophic (Although these genes are present in the all pathogenic fungi analyzed and absent in humans, their proteins are not good drug targets, since the host can provide the necessary substrate for pathway blocked).
Bold letters - Genes selected as drug targets (Only rim8 is absent in C. neoformans).
